# Supplementary material for: Novel gut bacteria species Paenibacillus ilasis with phosphorus degrading and soluble starch hydrolysis abilities isolated from fresh feces of rhinoceros
Source: Sci Rep. 2025 Jul 1;15:21750. doi: 10.1038/s41598-025-06760-w (PMC12219264; doi:10.1038/s41598-025-06760-w)
Supplement: Supplementary file 3 — Supplementary Material 3 [file 41598_2025_6760_MOESM3_ESM.xlsx]

## Sheet: Sheet1
Table S2: Genes related to putative phosphate solubilization and starch hydrolysis
Gene_name	Gene_id	Kegg_geneID	Ko_id	Ko_name	Ko_defi	Ko_EC	Ko_class
phosphate ABC transporter system (pst operon)	843_GM000599	gym:GYMC10_4915	K02038	pstA	phosphate transport system permease protein	--	Environmental Information Processing; Membrane transport; ABC transporters [PATH:ko02010]
	843_GM000600	gym:GYMC10_4914	K02036	pstB	phosphate transport system ATP-binding protein	7.3.2.1	Environmental Information Processing; Membrane transport; ABC transporters [PATH:ko02010]
	843_GM000598	gym:GYMC10_4916	K02037	pstC	phosphate transport system permease protein	--	Environmental Information Processing; Membrane transport; ABC transporters [PATH:ko02010]
	843_GM000597	pvo:PVOR_26413	K02040	pstS	phosphate transport system substrate-binding protein	--	Environmental Information Processing; Membrane transport; ABC transporters [PATH:ko02010] Environmental Information Processing; Signal transduction; Two-component system [PATH:ko02020] Human Diseases; Infectious diseases: Bacterial; Tuberculosis [PATH:ko05152]
	843_GM000601	gym:GYMC10_4913	K02039	phoU	phosphate transport system protein	--
	843_GM005591	gym:GYMC10_0987	K03306	TC.PIT	inorganic phosphate transporter, PiT family	--
	843_GM000595	gym:GYMC10_4919	K07658	phoB1, phoP	two-component system, OmpR family, alkaline phosphatase synthesis response regulator PhoP	--	Environmental Information Processing; Signal transduction; Two-component system [PATH:ko02020]
	843_GM002977	pvo:PVOR_15824	K07658	phoB1, phoP	two-component system, OmpR family, alkaline phosphatase synthesis response regulator PhoP	--	Environmental Information Processing; Signal transduction; Two-component system [PATH:ko02020]
	843_GM000594	gym:GYMC10_4920	K07636	phoR	two-component system, OmpR family, phosphate regulon sensor histidine kinase PhoR	2.7.13.3	Environmental Information Processing; Signal transduction; Two-component system [PATH:ko02020]
citrate synthase	843_GM000586	pvo:PVOR_26468	K01647	CS, gltA	citrate synthase	2.3.3.1	Metabolism; Carbohydrate metabolism; Citrate cycle (TCA cycle) [PATH:ko00020] Metabolism; Carbohydrate metabolism; Glyoxylate and dicarboxylate metabolism [PATH:ko00630] Metabolism; Global and overview maps; Metabolic pathways [PATH:ko01100] Metabolism; Global and overview maps; Biosynthesis of secondary metabolites [PATH:ko01110] Metabolism; Global and overview maps; Microbial metabolism in dive…
malate dehydrogenase	843_GM000588	gym:GYMC10_4926	K00024	mdh	malate dehydrogenase	1.1.1.37	Metabolism; Carbohydrate metabolism; Citrate cycle (TCA cycle) [PATH:ko00020] Metabolism; Amino acid metabolism; Cysteine and methionine metabolism [PATH:ko00270] Metabolism; Carbohydrate metabolism; Pyruvate metabolism [PATH:ko00620] Metabolism; Carbohydrate metabolism; Glyoxylate and dicarboxylate metabolism [PATH:ko00630] Metabolism; Energy metabolism; Methane metabolism [PATH:ko00680] Metabol…
	843_GM002795	gym:GYMC10_2796	K00116	mqo	malate dehydrogenase (quinone)	1.1.5.4	Metabolism; Carbohydrate metabolism; Citrate cycle (TCA cycle) [PATH:ko00020] Metabolism; Carbohydrate metabolism; Pyruvate metabolism [PATH:ko00620] Metabolism; Global and overview maps; Metabolic pathways [PATH:ko01100] Metabolism; Global and overview maps; Biosynthesis of secondary metabolites [PATH:ko01110] Metabolism; Global and overview maps; Microbial metabolism in diverse environments [PA…
	843_GM004195	pvo:PVOR_02960	K00027	ME2, sfcA, maeA	malate dehydrogenase (oxaloacetate-decarboxylating)	1.1.1.38	Metabolism; Carbohydrate metabolism; Pyruvate metabolism [PATH:ko00620] Metabolism; Global and overview maps; Carbon metabolism [PATH:ko01200] Environmental Information Processing; Signal transduction; Two-component system [PATH:ko02020]
	843_GM004876	pvo:PVOR_06190	K00027	ME2, sfcA, maeA	malate dehydrogenase (oxaloacetate-decarboxylating)	1.1.1.38	Metabolism; Carbohydrate metabolism; Pyruvate metabolism [PATH:ko00620] Metabolism; Global and overview maps; Carbon metabolism [PATH:ko01200] Environmental Information Processing; Signal transduction; Two-component system [PATH:ko02020]
alkaline phosphatase	843_GM002332	pib:BBD41_29280	K01077	phoA, phoB	alkaline phosphatase	3.1.3.1	Metabolism; Metabolism of cofactors and vitamins; Thiamine metabolism [PATH:ko00730] Metabolism; Metabolism of cofactors and vitamins; Folate biosynthesis [PATH:ko00790] Metabolism; Global and overview maps; Metabolic pathways [PATH:ko01100] Environmental Information Processing; Signal transduction; Two-component system [PATH:ko02020]
	843_GM002977	pvo:PVOR_15824	K07658	phoB1, phoP	two-component system, OmpR family, alkaline phosphatase synthesis response regulator PhoP	--	Environmental Information Processing; Signal transduction; Two-component system [PATH:ko02020]
	843_GM000595	gym:GYMC10_4919	K07658	phoB1, phoP	two-component system, OmpR family, alkaline phosphatase synthesis response regulator PhoP	--	Environmental Information Processing; Signal transduction; Two-component system [PATH:ko02020]
haloacid dehalogenases (HAD) family phosphatase	843_GM001018	gym:GYMC10_3769	K07025	K07025	putative hydrolase of the HAD superfamily	--
	843_GM001069	gym:GYMC10_4460	K07025	K07025	putative hydrolase of the HAD superfamily	--
	843_GM001134	gym:GYMC10_4414	K07025	K07025	putative hydrolase of the HAD superfamily	--
	843_GM001198	gym:GYMC10_4359	K07025	K07025	putative hydrolase of the HAD superfamily	--
	843_GM003267	gym:GYMC10_2409	K07025	K07025	putative hydrolase of the HAD superfamily	--
	843_GM003310	gym:GYMC10_2369	K07025	K07025	putative hydrolase of the HAD superfamily	--
	843_GM003438	gym:GYMC10_2254	K07025	K07025	putative hydrolase of the HAD superfamily	--
	843_GM004202	pjd:Pjdr2_2060	K07025	K07025	putative hydrolase of the HAD superfamily	--
	843_GM005999	gym:GYMC10_6068	K07025	K07025	putative hydrolase of the HAD superfamily	--
pyrophosphatase	843_GM001426	gym:GYMC10_4134	K01520	dut, DUT	dUTP pyrophosphatase	3.6.1.23	Metabolism; Nucleotide metabolism; Pyrimidine metabolism [PATH:ko00240] Metabolism; Xenobiotics biodegradation and metabolism; Drug metabolism - other enzymes [PATH:ko00983] Metabolism; Global and overview maps; Metabolic pathways [PATH:ko01100]
	843_GM001589	pvo:PVOR_21534	K15986	ppaC	manganese-dependent inorganic pyrophosphatase	3.6.1.1	Metabolism; Energy metabolism; Oxidative phosphorylation [PATH:ko00190]
	843_GM001813	gym:GYMC10_3742	K06019	ppaX	pyrophosphatase PpaX	3.6.1.1	Metabolism; Energy metabolism; Oxidative phosphorylation [PATH:ko00190]
	843_GM003557	gym:GYMC10_2133	K01515	nudF	ADP-ribose pyrophosphatase	3.6.1.13	Metabolism; Nucleotide metabolism; Purine metabolism [PATH:ko00230]
	843_GM004170	gym:GYMC10_0141	K06019	ppaX	pyrophosphatase PpaX	3.6.1.1	Metabolism; Energy metabolism; Oxidative phosphorylation [PATH:ko00190]
phn genes (phnABCDEWXM)	843_GM005850	gym:GYMC10_6201	K06193	phnA	protein PhnA	--
	843_GM002240	gym:GYMC10_3420	K04750	phnB	PhnB protein	--
	843_GM005309	gym:GYMC10_1223	K04750	phnB	PhnB protein	--
	843_GM006033	gym:GYMC10_6032	K04750	phnB	PhnB protein	--
	843_GM006372	gym:GYMC10_5676	K04750	phnB	PhnB protein	--
	843_GM000312	gym:GYMC10_5197	K06167	phnP	phosphoribosyl 1,2-cyclic phosphate phosphodiesterase	3.1.4.55	Metabolism; Metabolism of other amino acids; Phosphonate and phosphinate metabolism [PATH:ko00440]
	843_GM000617	gym:GYMC10_4876	K06167	phnP	phosphoribosyl 1,2-cyclic phosphate phosphodiesterase	3.1.4.55	Metabolism; Metabolism of other amino acids; Phosphonate and phosphinate metabolism [PATH:ko00440]
	843_GM002054	gym:GYMC10_4876	K06167	phnP	phosphoribosyl 1,2-cyclic phosphate phosphodiesterase	3.1.4.55	Metabolism; Metabolism of other amino acids; Phosphonate and phosphinate metabolism [PATH:ko00440]
	843_GM004300	gym:GYMC10_0243	K03430	phnW	2-aminoethylphosphonate-pyruvate transaminase	2.6.1.37	Metabolism; Metabolism of other amino acids; Phosphonate and phosphinate metabolism [PATH:ko00440] Metabolism; Global and overview maps; Metabolic pathways [PATH:ko01100] Metabolism; Global and overview maps; Microbial metabolism in diverse environments [PATH:ko01120]
	843_GM004301	gym:GYMC10_0244	K05306	phnX	phosphonoacetaldehyde hydrolase	3.11.1.1	Metabolism; Metabolism of other amino acids; Phosphonate and phosphinate metabolism [PATH:ko00440] Metabolism; Global and overview maps; Metabolic pathways [PATH:ko01100] Metabolism; Global and overview maps; Microbial metabolism in diverse environments [PATH:ko01120]
acetate kinase (ackA)	843_GM003441	gym:GYMC10_2249	K00925	ackA	acetate kinase	2.7.2.1	Metabolism; Metabolism of other amino acids; Taurine and hypotaurine metabolism [PATH:ko00430] Metabolism; Carbohydrate metabolism; Pyruvate metabolism [PATH:ko00620] Metabolism; Carbohydrate metabolism; Propanoate metabolism [PATH:ko00640] Metabolism; Energy metabolism; Methane metabolism [PATH:ko00680] Metabolism; Energy metabolism; Carbon fixation pathways in prokaryotes [PATH:ko00720] Metabol…
AMY	843_GM003256	gym:GYMC10_2420	K01208	cd, ma, nplT	cyclomaltodextrinase / maltogenic alpha-amylase / neopullulanase	3.2.1.54 3.2.1.133 3.2.1.135	Metabolism; Carbohydrate metabolism; Starch and sucrose metabolism [PATH:ko00500] Metabolism; Global and overview maps; Metabolic pathways [PATH:ko01100]
	843_GM004708	gym:GYMC10_0612	K01176	AMY, amyA, malS	alpha-amylase	3.2.1.1	Metabolism; Carbohydrate metabolism; Starch and sucrose metabolism [PATH:ko00500] Metabolism; Global and overview maps; Metabolic pathways [PATH:ko01100] Organismal Systems; Digestive system; Carbohydrate digestion and absorption [PATH:ko04973]
	843_GM004725	gym:GYMC10_0626	K01208	cd, ma, nplT	cyclomaltodextrinase / maltogenic alpha-amylase / neopullulanase	3.2.1.54 3.2.1.133 3.2.1.135	Metabolism; Carbohydrate metabolism; Starch and sucrose metabolism [PATH:ko00500] Metabolism; Global and overview maps; Metabolic pathways [PATH:ko01100]
	843_GM006009	gym:GYMC10_6058	K01176	AMY, amyA, malS	alpha-amylase	3.2.1.1	Metabolism; Carbohydrate metabolism; Starch and sucrose metabolism [PATH:ko00500] Metabolism; Global and overview maps; Metabolic pathways [PATH:ko01100] Organismal Systems; Digestive system; Carbohydrate digestion and absorption [PATH:ko04973]
